# Supplementary material for: Cytomorphologic changes in blood erythrocytes, leukocytes, and platelets in dogs progressing through CHOP therapy to treat multicentric lymphoma
Source: BMC Res Notes. 2026 May 14;19:282. doi: 10.1186/s13104-026-07870-y (PMC13343946; doi:10.1186/s13104-026-07870-y)
Supplement: Supplementary file 1 — Supplementary Material 1. [file 13104_2026_7870_MOESM1_ESM.zip]

Archive with 11 entries (10 files):
- Supplementary/
- Supplementary/Supplemental Figure 1.docx
- Supplementary/Supplemental Figure 2.docx
- Supplementary/Supplemental Figure 3.docx
- Supplementary/Supplemental Figure 4.docx
- Supplementary/Supplemental Table 1 Updated.docx
- Supplementary/Supplemental Table 2 Updated.docx
- Supplementary/Supplemental Table 3 Final New.xlsx
- Supplementary/Supplemental Table 4 Final New.xlsx
- Supplementary/Supplemental Table 5 Final New.xlsx
- Supplementary/Supplemental Table 6 Final New.xlsx
