# Supplementary material for: Cytomorphologic changes in blood erythrocytes, leukocytes, and platelets in dogs progressing through CHOP therapy to treat multicentric lymphoma
Source: BMC Res Notes. 2026 May 14;19:282. doi: 10.1186/s13104-026-07870-y (PMC13343946; doi:10.1186/s13104-026-07870-y)
Supplement: Supplementary file 1 — Supplementary Material 1. [file 13104_2026_7870_MOESM1_ESM.zip › Supplementary/Supplemental Table 3 Final New.xlsx]

## Sheet: Sheet1
CBC Metric (reference interval)	Lymphoma Dogs: Median (Range)	Control Dogs: Median (Range)
WBC Count (6.0 - 17.0 1x103/uL)	9.73 (6.46-30.59)'	8.62 (5.32-18.07)'
RBC Count (5.50 - 8.50 1X106/uL)	6.3 (4.78-8.12)	6.71 (6-7.69)
Hemoglobin (12.0 - 18.0 gm/dL)	14.5 (10.8-18.9)	16 (14.8-18.6)
Hematocrit (37.0 - 55.0 %)	41.9 (32-54.2)	47.45 (35.8-56.7)
MCV (60.0 - 77 fL)	69.2 (63.6-75.2)	70.7 (62.7-80.7)
MCH (19.5 - 30.0 pg)	23.4 (21.2-25.6)	24.1 (21.3-25.7)
MCHC (32.0 - 36.0 gm/dL)	33.8 (32.4-35.5)	33.9 (22.7-36)
RDW (11.6 - 14.8 %)	12.5 (10.9-14.3)	12.5 (11.8-14.6)
Platelet Count (200 - 500 1x103/uL)	239 (88-260)	248 (42-565)
MPV (7.0 - 11.0 fL)	10.5 (8.1-15.9)	9.2 (7.1-12.7)
Neutrophil (3.0 - 11.4 1x103/uL)	7.0 (4.26-28.5)*	5.18 (2.15-12.65)*
Band Neutrophil (0.0 - 0.3 1x103/uL)	0 (0-1.03)	0 (0-0.093)
Lymphocyte (1.0 - 4.8 1x103/uL)	1.23 (0.361-7.326)	1.01 (0.61-3.33)
Monocyte (0.15 - 1.35 1x103/uL)	0.71 (0.2457-1.584)^	0.33 (0.11-1.26)^
Eosinophil (0.0 - 0.75 1x103/uL)	0.12 (0-0.995)	0.26 (0-1.08)
Basophils (0.0 - 0.1 1x103/uL)	0 (0-0.1)	0 (0-0.18)
Absolute LUC (no reference interval, measures x103/uL	0 (0)	0 (0)
Nucleated RBC (nRBCs/100WBC)	1 (0-2)	0 (0-1)
%Neutrophil (60.0 - 77.0 %)	74 (52-94)	76 (51-86)
% Band Neutrophil (no reference intervals, measures as % WBCs)	0(0-2)	0 (0-1)
%Lymphocyte (12.0 - 30.0 %)	14(2-37)	16 (8-37)
%Monocyte (3.0 - 10.0 %)	7(1-19)&	5 (2-10)&
%Eosinophil (2.0 - 10.0 %)	2 (0-11)	3 (0-12)
%Basophil (0.0 - 0.01 %)	0 (0-0.7)	0 (0-1)
'P=0.005,*P=0.018, ^P<0.001, &P=0.005
