# Supplementary material for: Cytomorphologic changes in blood erythrocytes, leukocytes, and platelets in dogs progressing through CHOP therapy to treat multicentric lymphoma
Source: BMC Res Notes. 2026 May 14;19:282. doi: 10.1186/s13104-026-07870-y (PMC13343946; doi:10.1186/s13104-026-07870-y)
Supplement: Supplementary file 1 — Supplementary Material 1. [file 13104_2026_7870_MOESM1_ESM.zip › Supplementary/Supplemental Table 4 Final New.xlsx]

## Sheet: Sheet1
Cytomorphology	V1		C1		V2		D1		V3		C2		V4		D2		V5		C3		V6		D3		V7		C4		V8		D4
	Mean	SD	Mean	SD	Mean	SD	Mean	SD	Mean	SD	Mean	SD	Mean	SD	Mean	SD	Mean	SD	Mean	SD	Mean	SD	Mean	SD	Mean	SD	Mean	SD	Mean	SD	Mean	SD
Polychromasia	0.3158	0.4776	0.55	0.6048	0.2632	0.4524	0.5789	0.5073	0.68*	0.5824	0.8889	0.6764	0.5263	0.6967	0.8421	0.5015	0.5789	0.5073	0.4737	0.513	0.4211	0.5073	0.22*	0.4278	0.6471	0.4926	0.5882	0.5073	0.5882	0.6183	0.5263	0.6118
Echinocytosis	0.05263	0.2294	0	0	0	0	0.1	0.3078	0	0	0	0	0	0	0.05263	0.2294	0	0	0.1	0.3078	0	0	0	0	0	0	0	0	0	0	0	0
Codocytosis	0.05263	0.2294	0.1	0.4472	0	0	0.05	0.2236	0.1053	0.3153	0.1053	0.3153	0.05263	0.2294	0.1579	0.6882	0.2105	0.7133	0.15	0.6708	0.05263	0.2294	0.05263	0.2294	0.1176	0.4851	0	0	0.05882	0.2425	0.05	0.2236
Elliptocytosis	0	0	0	0	0	0	0	0	0.05263	0.2294	0	0	0	0	0	0	0	0	0	0	0.1053	0.3153	0	0	0	0	0	0	0.1176	0.3321	0.05	0.2236
Keratocytosis	0.2105	0.7133	0	0	0	0	0.04762	0.2182	0.05	0.2236	0.05	0.2236	0.1053	0.4588	0	0	0	0	0	0	0	0	0.05	0.2236	0.2222	0.5483	0.05263	0.2294	0.05882	0.2425	0.04762	0.2182
Acanthocytosis	0	0	0	0	0	0	0	0	0.1053	0.3153	0	0	0	0	0.1053	0.3153	0.2105	0.7133	0.1	0.3078	0.1579	0.5015	0.2105	0.4189	0	0	0	0	0.2353	0.5623	0.05	0.2236
Macrocytosis	0	0	0.3	0.5712	0.1	0.4472	0.15	0.3663	0.05263	0.2294	0.2105	0.5353	0.05263	0.2294	0.1053	0.3153	0.1579	0.3746	0.1	0.3078	0.1053	0.3153	0.05263	0.2294	0	0	0.1111	0.3234	0.1765	0.393	0.05	0.2236
Spherocytosis	0	0	0	0	0	0	0	0	0	0	0	0	0	0	0.05263	0.2294	0.05263	0.2294	0	0	0	0	0	0	0.1176	0.3321	0	0	0	0	0	0
Howell Jolly Bodies	0.2105	0.7133	0.05	0.2236	0.25	0.5501	0.15	0.3663	0.2105	0.4189	0.1053	0.3153	0.1053	0.3153	0	0	0.05263	0.2294	0.05	0.2236	0	0	0	0	0.05882	0.2425	0	0	0	0	0	0
Schistocytosis	0.05263	0.2294	0.15	0.4894	0	0	0	0	0	0	0.05263	0.2294	0.05263	0.2294	0.05263	0.2294	0	0	0.1	0.3078	0	0	0	0	0.1176	0.3321	0	0	0	0	0	0
Basophilic Stippling	0.05263	0.2294	0.1	0.3078	0	0	0	0	0	0	0.05263	0.2294	0	0	0	0	0.05263	0.2294	0	0	0	0	0	0	0	0	0	0	0	0	0	0
Hypochromasia	0	0	0.05	0.2236	0.05	0.2236	0	0	0.05263	0.2294	0	0	0	0	0.1053	0.3153	0.05263	0.2294	0	0	0.05263	0.2294	0	0	0	0	0.05556	0.2357	0	0	0.05	0.2236
Eccentrocytosis	0	0	0	0	0	0	0	0	0	0	0	0	0	0	0	0	0.05263	0.2294	0	0	0	0	0	0	0	0	0	0	0	0	0	0
Microcytosis	0	0	0	0	0	0	0	0	0	0	0.05	0.2236	0	0	0.05	0.2236	0	0	0	0	0	0	0	0	0.05556	0.2357	0	0	0	0	0	0
Dacrocytosis	0	0	0	0	0	0	0	0	0	0	0	0	0	0	0	0	0	0	0	0	0	0	0	0	0	0	0	0	0	0	0	0
Ghost Cell	0	0	0	0	0	0	0	0	0	0	0	0	0	0	0	0	0	0	0	0	0	0	0	0	0	0	0	0	0	0	0	0
Stomatocytosis	0	0	0	0	0	0	0	0	0	0	0	0	0	0	0	0	0	0	0	0	0	0	0	0	0	0	0	0	0	0	0	0
Heinz Bodies	0	0	0	0	0	0	0	0	0	0	0	0	0	0	0	0	0	0	0	0	0	0	0	0	0	0	0	0	0	0	0	0
Neutrophil overall toxicity	0	0	0.05	0.2236	0.1	0.4472	0	0	0.1579	0.6882	0	0	0	0	0	0	0.1053	0.4588	0	0	0	0	0	0	0	0	0	0	0	0	0	0
Neutrophil cytoplasmic basophilia	0	0	0	0	0	0	0	0	0	0	0	0	0	0	0	0	0	0	0	0	0	0	0	0	0	0	0	0	0	0	0	0
Neutrophil Dohle bodies	0	0	0	0	0	0	0	0	0	0	0	0	0	0	0	0	0	0	0	0	0	0	0	0	0	0	0	0	0	0	0	0
Neutrophil foamy cytoplasm	0	0	0	0	0	0	0	0	0	0	0.05263	0.2236	0	0	0	0	0	0	0	0	0	0	0	0	0	0	0	0	0	0	0	0
Neutrophil toxic granulation	0	0	0.05	0.2236	0.1	0.4472	0	0	0.1579	0.6882	0	0	0	0	0	0	0.1053	0.4588	0	0	0	0	0	0	0	0	0	0	0	0	0	0
* P = 0.037
