# Supplementary material for: Cytomorphologic changes in blood erythrocytes, leukocytes, and platelets in dogs progressing through CHOP therapy to treat multicentric lymphoma
Source: BMC Res Notes. 2026 May 14;19:282. doi: 10.1186/s13104-026-07870-y (PMC13343946; doi:10.1186/s13104-026-07870-y)
Supplement: Supplementary file 1 — Supplementary Material 1. [file 13104_2026_7870_MOESM1_ESM.zip › Supplementary/Supplemental Table 5 Final New.xlsx]

## Sheet: Sheet1
Cytomorphology	V1	C1	V2	D1	V3	C2	V4	D2	V5	C3	V6	D3	V7	C4	V8	D4
	Percentage Affected (%)	Percentage Affected (%)	Percentage Affected (%)	Percentage Affected (%)	Percentage Affected (%)	Percentage Affected (%)	Percentage Affected (%)	Percentage Affected (%)	Percentage Affected (%)	Percentage Affected (%)	Percentage Affected (%)	Percentage Affected (%)	Percentage Affected (%)	Percentage Affected (%)	Percentage Affected (%)	Percentage Affected (%)
Polychromasia	30	50	30	55	65	70.00^	40	75.00'	50	45	40	20.00^'	60	60	55	45
Echinocytosis	5	0	0	10	0	0	0	5	0	10	0	0	0	0	0	0
Codocytosis	5	5	0	5	10	10	5	5	10	5	5	5	5	0	5	5
Elliptocytosis	0	0	0	0	5	0	0	0	0	0	10	0	0	0	10	5
Keratocytosis	15	0	0	5	5	5	5	0	0	0	0	5	10	5	5	5
Acanthocytosis	0	5	0	0	0	5	0	0	5	0	5	5	0	0	0	10
Macrocytosis	0	25	5	15	5	15	5	10	15	10	10	5	0	10	15	5
Spherocytosis	0	0	0	0	0	0	0	5	5	0	0	0	5	0	0	0
Howell Jolly Bodies	10	5	20	15	20	10	10	0	5	5	0	0	5	0	0	0
Schistocytosis	0	5	0	0	0	5	5	5	0	10	0	0	10	0	0	0
Basophilic Stippling	0	10	0	0	0	5	0	0	5	0	0	0	0	0	0	0
Hypochromasia	0	5	5	0	5	0	0	10	5	0	5	0	5	0	5	0
Eccentrocytosis	0	0	0	0	0	0	0	0	5	0	0	0	0	0	0	0
Microcytosis	0	0	0	0	0	5	0	5	0	0	0	0	5	0	0	0
Dacrocytosis	0	0	0	0	0	0	0	0	0	0	0	0	0	0	0	5
Ghost Cell	0	0	0	0	0	0	0	0	0	0	0	0	0	0	0	0
Stomatocytosis	0	0	0	0	0	0	0	0	0	0	0	0	0	0	0	0
Heinz Bodies	0	0	0	0	0	0	0	0	0	0	0	0	0	0	0	0
Rouleaux	0	0	0	0	0	0	0	0	0	0	0	0	0	0	0	0
Agglutination	0	0	0	0	0	0	0	0	0	0	0	0	0	0	0	0
Siderocytosis	0	0	0	0	0	0	0	0	0	0	0	0	0	0	0	0
Elevated nucleated RBCs	0	0	0	0	0	0	0	0	0	0	0	0	0	0	0	0
Atypical nuclear formations of nRBCs	0	0	0	0	0	0	0	0	0	0	0	0	0	0	0	0
Neutrophil overall toxicity	0	5	5	0	10	5	0	0	10	0	0	0	0	0	0	0
Neutrophil cytoplasmic basophilia	0	0	0	0	0	0	0	0	0	0	0	0	0	0	0	0
Neutrophil Dohle bodies	0	0	0	0	0	0	0	0	0	0	0	0	0	0	0	0
Neutrophil foamy cytoplasm	0	0	0	0	0	5	0	0	0	0	0	0	0	0	0	0
Neutrophil toxic granulation	0	5	5	0	10	0	0	0	10	0	0	0	0	0	0	0
Reactive lymphocytes	20	10	15	20	15	10	10	15	0	5	5	5	15	0	15	15
Atypical lymphocytes	0	0	5	0	0	0	0	0	5	0	0	0	0	0	0	0
Granular lymphocytes	0	5	0	0	5	0	0	0	0	0	0	0	0	0	0	0
Granulocyte hypersegmentation	0	0	0	0	0	0	0	0	0	0	0	0	0	0	0	0
Granulocyte nuclear atypia	0	0	0	0	0	0	0	0	0	0	0	0	0	0	0	0
Macroplatelets	0	0	0	0	0	0	0	0	0	0	0	0	0	0	0	0
Megakaryocytes	0	0	0	0	0	0	0	0	0	0	0	0	0	0	0	0
Atypical platelet morphology	0	0	0	0	0	0	0	0	0	0	0	0	0	0	0	0
^P = 0.007, 'P = 0.001
