# Supplementary material for: Cytomorphologic changes in blood erythrocytes, leukocytes, and platelets in dogs progressing through CHOP therapy to treat multicentric lymphoma
Source: BMC Res Notes. 2026 May 14;19:282. doi: 10.1186/s13104-026-07870-y (PMC13343946; doi:10.1186/s13104-026-07870-y)
Supplement: Supplementary file 1 — Supplementary Material 1. [file 13104_2026_7870_MOESM1_ESM.zip › Supplementary/Supplemental Table 6 Final New.xlsx]

## Sheet: Sheet1
CBC Parameter (Reference Interval)	V1	C1	V2	D1	V3	C2	V4	D2	V5	C3	V6	D3	V7	C4	V8	D4
WBC Count (6.0 - 17.0 1x103/uL)	9.46 (5.92-19.8)	10.42 (4.64-28.97)	7.73 (4.93-17.66)	8 (4.86-24.44)	10.8 (6.64-22.97)	9.185 (4.55-14.32)	7.31 (4.27-15.38)	8.535 (4.81-14.21)	9.275 (4.81-19.12)	10.45 (5.55-15.45)	7.57 (5.61-11.93)	9.44 (6.33-12.97)	9.48 (5.37-13.11)	10.095 (6.27-17.14)	6.9, (4.92-9.69)	9.01, (5.16-11.36)
RBC Count (5.50 - 8.50 1X106/uL)	6.085 (4.71-8.12)	5.81, (3.57-7.02)	5.75, (3.54-7.42)	5.61, (3-6.72)	5.51, (4.12-7.67)	5.73, (3.77-7.09)	5.86, (4.43-6.54)	5.92, (5.17-7.21)	6.28, (4.99-7.29)	6.46, (4.71-7.51)	6.53, (5.71-8.02)	6.465, (5.59-8.02)	6.36, (5.54-7.61)	6.92, (5.72-7.91)	6.67, (5.62-7.98)	6.49, (5.14-7.97)
Hemoglobin (12.0 - 18.0 gm/dL)	14.2 (10.8-17.7)	14.05. (8.4-16.7)	13.6, (9.7-16.8)	13, (8.5-16.4)	12.95, (10.7-18.6)	13.2 (10-16.7)	13.7 (10.6-16.3)	13.55 (11.5-17.6)	14.3 (11.3-17.7)	14.15 (11.2-18.1)	14.45 (11.9-18.9)	14.7 (11.4-18.4)	13.9 (12-17.1)	14.85 (12.3-18.4)	15.1 (11.4-17.3)	14.5 (11.2-17.8)
Hematocrit (37.0 - 55.0 %)	41.95 (32-54.2)	40.5 (25.5-48.1)	40.3 (28.6-50.8)	40 (26-53.3)	38.75 (30.2-47.3)	41 (30.2-50.5)	41.8 (31.2-50.4)	40.6 (35.2-51.1)	42.4 (32.6-50.4)	44.2 (34.4-52.3)	44.15 (37.4-54.5)	43.75 (30.8-54.1)	42.7 (36.1-53.6)	46.2 (37.6-51.6)	46.5 (37-52.7)	44.7 (34.2-53.5)
MCV (60.0 - 77 fL)	70 (64.5-75.2)	71.5 (64.5-76.5)	70.9 (63.8-83.7)	71.3 (63.8-86.5)	70.95 (64.5-78.6)	71.55 (62.1-85.3)	70.7 (62.2-75.5)	69.6 (65.8-74.9)	68.9 (65.5-77.2)	68.9 (64.6-74.7)	67.85 (63.7-74.4)	66.75 (62.6-71.5)	66.85 (61.2-73.3)	67.2 (60.3-73.2)	67.7 (60.4-73.6)	67.3 (61-74.5)
MCH (19.5 - 30.0 pg)	23.4 (22-25.6)	24 (21-26.4)	24.2 (21.4-27.4)	23.8 (21.7-28.2)	23.85 (21.6-40.5)	24 (21.5-26.4)	23.8 (22.1-25.6)	23.4 (22-25.2)	23.15 (21.2-26)	22.65 (20.4-25.5)	22.85 (20.7-26.5)	22.35 (20.4-24.4)	22.25 (20-25)	22.15 (19.4-24.9)	22.1 (19.3-25.5)	22.6 (18.8-24.8)
MCHC (32.0 - 36.0 gm/dL)	33.8 (32.4-35.5)	33.4 (27.5-40.2)	33.7 (31.6-35.9)	34.2 (31.6-35.5)	33.75 (31.6-56.9)	33.25 (31-36.1)	33.9 (31.6-36.3)	33.7 (31.8-34.8)	33.55 (31.3-35.6)	32.9 (30.7-36.7)	33.7 (31.5-35.6)	33.4 (31.4-35.4)	33.3 (31-36.8)	33.25 (30.3-34.6)	33.2 (30.7-35)	33 (30.8-35.9)
RDW (11.6 - 14.8 %)	12.6 (11.6-16.8)	13.8 (11.8-21)	13.7 (11.9-16.5)	13.9 (12.2-21.3)	14.45 (12.9-16.7)	14.65 (12.8-21.4)	14.8 (12-20.2)	15.2 (12.3-18.1)	14.85 (13-18.5)	14.75 (13.5-16.7)	14.95 (12.8-18.1)	15.1 (12.7-18.9)	15.15 (12.5-18.4)	15.75 (12.2-18.5)	15.8 (12.4-18.3)	15.1 (12.8-18.3)
Platelet Count (200 - 500 1x103/uL)	263 (88-458)	404 (58-654)	347 (207-683)	325 (180-577)	436 (228-853)	429 (219-819)	395 (196-571)	334.5 (219-703)	342.5 (188-744)	330.5 (210-518)	271.5 (190-501)	314 (186-460)	337.5 (168-582)	304.5 (205-489)	262 (130-495)	312 (160-533)
MPV (7.0 - 11.0 fL)	10.5 (8.1-15.9)	11.7 (8.2-21.7)	9.75 (7.4-15.1)	10 (7.4-14.2)	11.15 (8-15.2)	11.4 (8.5-16.8)	11.4 (8.6-16.4)	11.4 (7.9-12.8)	12.4 (9.3-19)	11.85 (7.7-16)	11.6 (8.2-16.8)	11.1 (8.8-16.3)	11.8 (8.4-16.5)	10.4 (8.4-15.5)	11.95 (9.1-14.3)	11.3 (13.7-18.9)
Neutrophils (3.0 - 11.4 1x103/uL)	7 (4.26-28.45)	8.953 (3.7584-26.073)	6.65 (2.98-16.25)	5.8926 (3.06-22)	8.2308 (4.2496-20.4433)	6.4828 (2.2484-13.85)	4.86 (2.86-11.8426)	6.4439 (3.2708-11.79)	7.2874 (3.4151-17.59)	7.73225 (3.77-12.5145)	5.42065 (2.98-9.1)	7.3449 (4.43-10.89)	7.4888 (4.0275-9.84)	7.78 (4.33-14.9118)	4.93 (2.86-7.09)	6.33 (4.5408-8.8)
Band Neutrophils (0.0 - 0.3 1x103/uL)	0 (0-0.198)	0 (0-0.521)	0 (0-0.1526)	0 (0-1.5376)	0 (0-0.9912)	0 (0-0.322)	0 (0)	0 (0-0.6125)	0 (0-0.1311)	0 (0-0.1545)	0 (0-0.2334)	0 (0-0.0907)	0 (0-0.106)	0 (0-0.363)	0 (0-0.2907)	0 (0-1.4832)
Lymphocyte ( 1.0 - 4.8 1x103/uL)	0.946 (0.25-7.326)	0.8 (0-3.12)	0.81 (0.1526-2.44)	1.22 (0.4076-2.73)	1.216 (0.43-2.62)	1.2928 (0.3552-2.2682)	1.3 (0.1281-2.1532)	1.0804 (0.15-2.0268)	1.1344 (0.43-2.2629)	1.285 (0.2751-2.1582)	1.325 (0.35-2.2667)	1.385 (0.44-2.2029)	1.2779 (0.2116-3.08)	1.22 (0.38-2.4)	1.075 (0.3232-1.9)	1.13 (0.41-2.561)
Monocyte (0.15 - 1.35 1x103/uL)	0.71 (0.1296-1.9348)	0.8192 (0.1-2.897)	0.499 (0-0.89)	0.5576 (0.1708-1.82)	0.61 (0.1031-1.49)	0.6695 (0.0807-3.87)	0.2763 (0.0553-1.11)	0.5118 (0.0692-2)	0.59339 (0.1854-1.11)	0.64 (0.05-1.32)	0.45 (0.1066-0.88)	0.4915 (0.13-0.77)	0.6241 (0.18-1.28)	0.49 (0-0.95)	0.48 (0.0493-0.87)	0.31 (0-0.8109)
Eosinophil (0.0 - 0.75 1x103/uL)	0.0796 (0-0.9954)	0 (0-1.4672)	0.11 (0-0.88)	0.15 (0-0.7686)	0.23985 (0-0.93)	0.4072 (0.09-1.0416)	0.4 (0.1-1.2236)	0.33 (0-0.94)	0.3022 (0-1.40476)	0.545 (0-2.56)	0.3244 (0-1.36)	0.345 (0-0.8316)	0.125 (0-0.804)	0.355 (0-1.08)	0.345 (0.1-1.13)	0.38025 (0-1.3413)
Basophil (0.0 - 0.1 1x103/uL)	0 (0)	0 (0-0.1692)	0 (0)	0 (0)	0 (0-0.2100)	0 (0)	0 (0-0.44)	0 (0-0.0699)	0 (0)	0 (0-0.02422)	0 (0)	0 (0-0.99)	0 (0)	0 (0-0.2200)	0 (0-0.29)	0 (0-2)
Absolute LUC (1x103/uL)	0 (0)	0 (0)	0 (0)	0 (0)	0 (0-1)	0 (0)	0 (0-0.1498)	0 (0-1)	0 (0)	0 (0)	0 (0-1)	0 (0)	0 (0)	0 (0-2)	0 (0-1)	0 (0)
Nucleated RBCs	0 (0-2)	0 (0-12)	0 (0-19)	1 (0-75)	1 (0-8)	2 (0-21)	0 (0-9)	1 (0-14)	1 (0-14)	0 (0-13)	0 (0-11)	0 (0-6)	0 (0-12)	0 (0-9)	1 (0-4)	0 (0-7)
%Neutrophils (60.0 - 77.0 %)	79.5 (63-96)	79 (56-93)	81 (44-93)	74 (58-92)	78 (62-91)	68.5 (44-86)	76 (53-82)	73 (64-93)	77 (57-92)	76 (54-90)	69 (48-81)	76.5 (60-88)	76 (61-84)	78.5 (62-93)	72 (53-86)	73 (63-88)
%Bands	0 (0-2)	0 (0-5)	0 (0-1)	0 (0-8)	0 (0-6)	0 (0-2)	0 (0)	0 (0-1)	0 (0-1)	0 (0-1)	0 (0-12)	0 (0-1)	0 (0-1)	0 (0-3)	0 (0-3)	0 (0-1)
%Lymphocyte (12.0 - 30.0 %)	12.5 (1-26)	10 (1-31)	14 (4-36)	16 (3-31)	10 (2-26)	15 (5-39)	15 (10-37)	14 (2-29)	14 (6-28)	14 (7-33)	18 (6-35)	13.5 (4-27)	16 (7-26)	12.5 (4-21)	16 (4-31)	15 (5-27)
%Monocyte (3.0 - 10.0 %)	6 (2-10)	8.5 (1-19)	5 (0-9)	6 (0-12)	6 (0-13)	9.5 (0-27)	4 (0-16)	6 (0-18)	6 (2-17)	6 (1-12)	5 (2-9)	5.5 (1-8)	6 (2-10)	5 (0-10)	5 (1-11)	4 (1-9.7)
%Eosinophils (2.0 - 10.0 %)	1 (0-11)	0.5 (0-14)	1 (0-13)	2 (0-9)	2 (0-9)	4 (1-8)	5 (2-11)	3 (0-12)	3 (0-12)	6 (0-20)	4 (0-22)	5 (0-12)	1 (0-10)	4 (0-9)	5 (1-21)	5 (0-17)
%Basophils (0.0 - 0.01 %)	0 (0)	0 (0-2)	0 (0)	0 (0)	0 (0-6)	0 (0-12)	0 (0-10)	0 (0-1)	0 (0)	0 (0-0.2)	0 (0)	0 (0-9)	0 (0)	0 (0-2)	0 (0-3)	0 (0-2.6)
% Unidentified Cells	0 (0)	0 (0)	0 (0-1.4)	0 (0)	0 (0)	0 (0)	0 (0-2)	0 (0)	0 (0)	0 (0)	0 (0)	0 (0)	0 (0)	0 (0)	0 (0)	0 (0)
